# Supplementary material for: In Silico Characterization of Resistance and Virulence Genes in Aeromonas jandaei Strains Isolated from Oreochromis niloticus in Brazil
Source: Microorganisms. 2025 May 8;13(5):1094. doi: 10.3390/microorganisms13051094 (PMC12114387; doi:10.3390/microorganisms13051094)
Supplement: Supplementary file 1 [file microorganisms-13-01094-s001.zip]

Archive with 7 entries (7 files):
- Figure S1.png
- Figure S2.png
- Figure S3.png
- Figure S4.png
- Figure S5.png
- Table S1.xlsm
- Table S2.xlsx
