# Supplementary material for: In Silico Characterization of Resistance and Virulence Genes in Aeromonas jandaei Strains Isolated from Oreochromis niloticus in Brazil
Source: Microorganisms. 2025 May 8;13(5):1094. doi: 10.3390/microorganisms13051094 (PMC12114387; doi:10.3390/microorganisms13051094)
Supplement: Supplementary file 1 [file microorganisms-13-01094-s001.zip › Table S1.xlsm]

## Sheet: ANIm_percentage_identity
	A_jandaei_4956	A_jandaei_CECT_4228	A_jandaei_ena-yuan-GCF_016728915.1	A_jandaei_GTCBM29	A_jandaei_ena-yuan-GCF_000813485.1	A_jandaei_WA	A_jandaei_Pi_2.2_HP_AS	A_jandaei_3036	A_jandaei_ena-yuan-GCF_016729205.1	A_jandaei_ena-yuan-GCF_000813485.1	A_jandaei_GT15	A_jandaei_SE22	A_jandaei_IMET_J	A_jandaei_82	A_jandaei_FDAARGOS_986	A_jandaei_Aer_Pi19.1HPAS	A_jandaei_On4M	A_jandaei_WI	A_jandaei_L14h	A_jandaei_DSM_7311	A_jandaei_ena-yuan-GCF_006243385.1	A_jandaei_FDAARGOS_1523	A_jandaei_CN17A0115	A_jandaei_SRR9109404_bin.8_metaWRAP_v1.3_MAG	A_jandaei_On5M	A_jandaei_CN17A0084	A_jandaei_Aer337	A_jandaei_Riv2	A_jandaei_CN17A0104	A_jandaei_ena-yuan-GCF_000819955.1	A_jandaei_SET	A_jandaei_CN17A0119	A_jandaei_JUNP479	A_jandaei_AGM3	A_jandaei_CN17A0176	A_jandaei_BC17	A_jandaei_4608	A_jandaei_ena-yuan-GCF_016729525.1	A_jandaei_ena-yuan-GCF_000708125.1	A_jandaei_Ho603	A_jandaei_SEL	A_jandaei_ena-yuan-GCF_009749285.1	A_jandaei_Aj_Pi13.2HPAS	A_jandaei_WA_ont	A_jandaei_ena-yuan-GCF_016729225.1	A_jandaei_SER
A_jandaei_4956	1.0	0.9681988615508784	0.9685820321197032	0.9677980934056367	0.9684517166073475	0.9671980296688878	0.9684517166073475	0.9675661956695336	0.9674611234480593	0.8823717735311134	0.9685902986769632	0.9679597437725788	0.9673335601678575	0.9675574645867222	0.9683761722382737	0.9677303595836704	0.9652957687046891	0.9672021277346258	0.8823717735311134	0.9682871265184081	0.967221806580062	0.9683796419210662	0.9674611234480593	0.9679349375229144	0.9652758552602768	0.9680533567389416	0.9675054735057013	0.9683890772582019	0.9665341208809324	0.9681988615508784	0.9687965574177347	0.9679056585847162	0.9682150994087446	0.967628632800364	0.9685820321197032	0.9678466039336872	0.9676930271493291	0.9680533567389416	0.9683890772582019	0.967221806580062	0.9680082556738222	0.9675574645867222	0.9680406472513454	0.967475773868513	0.9679056585847162	0.9680446961147832
A_jandaei_CECT_4228	0.9681988615508784	1.0	0.9675578428695796	0.9681658603092929	0.9689405265262112	0.967872461700462	0.9689405265262112	0.9676007523331426	0.9676575901612837	0.8825903043824996	0.9695557125994035	0.9678766780428852	0.9678465732869128	0.9677049797998927	0.9999671375902152	0.9677749850778183	0.9653220452355875	0.9676909297523719	0.8825903043824996	0.9998783867827894	0.9671771485615754	0.9999691429108074	0.9676575901612837	0.9680968866169282	0.9652887402853159	0.9682166862761087	0.967366945547861	0.9679711630201252	0.9665305419972235	1.0	0.9697439920039426	0.9674520523904642	0.9678251955913849	0.9678268642575207	0.9675578428695796	0.9675368420114427	0.9671158491944614	0.9682166862761087	0.9679711630201252	0.9671771485615754	0.9679528296867334	0.9677049797998927	0.9684309874632421	0.9677023978371896	0.9674520523904642	0.9680164063934651
A_jandaei_ena-yuan-GCF_016728915.1	0.9685820321197032	0.9675578428695796	1.0	0.9676782464074521	0.9681041748158641	0.96772976429813	0.9681041748158641	0.9674605454914232	0.9678419138449791	0.8831765802477937	0.968557583643974	0.9677580872241085	0.9676074495932822	0.9680501577539905	0.9675519132174304	0.9683849681439043	0.9653003302844959	0.9675024410104381	0.8831765802477937	0.9674677780335175	0.9671230786057857	0.9675571615788991	0.9678419138449791	0.9682215399826525	0.965299138702614	0.9679839705753155	0.9678838576083166	0.9679040954733491	0.9663866273373019	0.9675636953396358	0.9679675326297021	0.9680757094038955	0.9682674881357772	0.9676329150282825	1.0	0.9672328800573844	0.9676897101164857	0.9679839705753155	0.9679040954733491	0.9671230786057857	0.9684464221044505	0.9680501577539905	0.9679807512030498	0.9674741869948934	0.9680757094038955	0.9684376669584851
A_jandaei_GTCBM29	0.9677980934056367	0.9681658603092929	0.9676782464074521	1.0	0.9681983574658897	0.9672885530310301	0.9681983574658897	0.966473587253067	0.9689175014205025	0.883070739863817	0.9684117783151469	0.9695022238274444	0.96923712035412	0.969151628154758	0.9680788877954051	0.9700122384247917	0.9650356219488615	0.9671819828686485	0.883070739863817	0.9680082519822228	0.968661806457093	0.9680791728967636	0.9689175014205025	0.970378031387237	0.9650055489030706	0.969437353476847	0.9672520849441668	0.9699824147760413	0.9678808496452426	0.9681720106040508	0.9683804432349337	0.969401858597006	0.9695711079499789	0.9699459629324465	0.9676840005861592	0.9682446259928617	0.9687646549078326	0.969437353476847	0.9699824147760413	0.968661806457093	0.9698603427673989	0.969151628154758	0.9685051492860862	0.9671941829994437	0.969401858597006	0.9699061482847371
A_jandaei_ena-yuan-GCF_000813485.1	0.9684517166073475	0.9689405265262112	0.9681041748158641	0.9681983574658897	1.0	0.9678587151960011	1.0	0.9679690254226693	0.9680991291366987	0.8827477891410821	0.9694223350725778	0.9684792046768824	0.9679932738881143	0.9682150277253234	0.9687691898370743	0.9684720607021017	0.965472538986458	0.9676616873095306	0.8827477891410821	0.9687171633562042	0.9676604055373658	0.968770436583711	0.9680991291366987	0.9683569819296091	0.9654643632765567	0.9687866030841786	0.9680292930867022	0.9688018278579504	0.9667498124568852	0.968912887652925	0.9693668138077973	0.9681126883350524	0.9683777891654892	0.9681657930869915	0.9681391517396188	0.9680133646792943	0.9682192841395882	0.9687866030841786	0.9688018278579504	0.9676604055373658	0.9685391751840748	0.9682150277253234	0.9690398180030286	0.9677010694055255	0.9681126883350524	0.968517063524009
A_jandaei_WA	0.9671980296688878	0.967872461700462	0.96772976429813	0.9672885530310301	0.9678587151960011	1.0	0.9678620373543293	0.9699908761752012	0.9675251332323774	0.8834358750553074	0.9687097122569236	0.9677054221986059	0.9667655767394172	0.9682519763781836	0.967838710442192	0.9678177946351582	0.9651509669178745	0.9998667623201292	0.8834358750553074	0.9677768548590221	0.966886818444729	0.9678392409595418	0.9675251332323774	0.9681785076203492	0.9651515817972356	0.9674585524170848	0.9670762942237471	0.9680619309717339	0.9660436462147185	0.9679102540798681	0.9681424018304984	0.9670086228130188	0.968153002058905	0.9674515570420265	0.9677333894470526	0.9670894884797707	0.9677802184607883	0.9674585524170848	0.9680619309717339	0.966886818444729	0.9681360530500576	0.9682519763781836	0.9678161021053112	0.9997708720252235	0.9670086228130188	0.9681300658893539
A_jandaei_Pi_2.2_HP_AS	0.9684517166073475	0.9689405265262112	0.9681041748158641	0.9681983574658897	1.0	0.9678620373543293	1.0	0.9679690254226693	0.9680991291366987	0.8827477891410821	0.9694223350725778	0.9684792046768824	0.9679932738881143	0.9682150277253234	0.9687691898370743	0.9684720607021017	0.965472538986458	0.9676616873095306	0.8827477891410821	0.9687171633562042	0.9676604055373658	0.968770436583711	0.9680991291366987	0.9683569819296091	0.9654643632765567	0.9687866030841786	0.9680292930867022	0.9688018278579504	0.9667498124568852	0.968912887652925	0.9693668138077973	0.9681126883350524	0.9683777891654892	0.9681657930869915	0.9681391517396188	0.9680133646792943	0.9682192841395882	0.9687866030841786	0.9688018278579504	0.9676604055373658	0.9685391751840748	0.9682150277253234	0.9690398180030286	0.9677010694055255	0.9681126883350524	0.968517063524009
A_jandaei_3036	0.9675661956695336	0.9676007523331426	0.9674605454914232	0.966473587253067	0.9679690254226693	0.9699908761752012	0.9679690254226693	1.0	0.9671454222135688	0.8835823932473197	0.9681451487125099	0.9671210063381193	0.9668352962764215	0.9673872154581571	0.9678488383453504	0.9675964329518956	0.964709847320673	0.9699899884071279	0.8835823932473197	0.9677761002596231	0.9667636771798344	0.9678542197045988	0.9671454222135688	0.9674432496272208	0.9646731647324847	0.9668244353733534	0.9665555452891722	0.9676203979249154	0.9658977016755969	0.967603142158352	0.9677959058863671	0.9671102681383557	0.967785601019205	0.9670279690776012	0.9674562441256089	0.9669750007073763	0.9675568914780884	0.9668244353733534	0.9676203979249154	0.9667636771798344	0.967969863097608	0.9673872154581571	0.9671591664666701	0.9701949739098917	0.9671102681383557	0.9679703977780192
A_jandaei_ena-yuan-GCF_016729205.1	0.9674611234480593	0.9676575901612837	0.9678419138449791	0.9689175014205025	0.9680991291366987	0.9675251332323774	0.9680991291366987	0.9671454222135688	1.0	0.8840641072570211	0.9685407279165211	0.9693168758442179	0.9692650850776655	0.9702842822513865	0.9676073483270993	0.9701015650554387	0.9649105667753283	0.9674288654351636	0.8840641072570211	0.9675257937278742	0.9687570196890851	0.9676078878569656	1.0	0.9701069400281195	0.9649062881191366	0.9694100901631777	0.9678934273578421	0.9697293706025139	0.9681155130563299	0.9676508642556825	0.9675299854618978	0.9694002450987015	0.9702532759896642	0.9695946505445218	0.9678474319018604	0.9685358086111422	0.9698440979413728	0.9694100901631777	0.9697293706025139	0.9687570196890851	0.9696125497141835	0.9702842822513865	0.9685494921052067	0.9674618406489827	0.9694002450987015	0.9696490470818809
A_jandaei_ena-yuan-GCF_000813485.1	0.8823717735311134	0.8825903043824996	0.8831765802477937	0.883070739863817	0.8827477891410821	0.8834358750553074	0.8827477891410821	0.8835823932473197	0.8840641072570211	1.0	0.8831648967160619	0.8834995980548402	0.8835236128593782	0.883714471037421	0.8826562682835581	0.8836219625932691	0.8834838008223721	0.883490678584067	1.0	0.8825875107966795	0.8834243053162312	0.8826556090454066	0.8842109909244549	0.8833254312481496	0.8834714989987923	0.8835546166567687	0.8833185489927452	0.8830381311140076	0.883409238336063	0.8827321212145276	0.8832896988839994	0.8836570636484703	0.8834604825887362	0.8837222023295561	0.8831994029897072	0.8831779399798623	0.883135108537765	0.8835546166567687	0.8830381311140076	0.8834243053162312	0.8841011921631882	0.883714471037421	0.8831008164797365	0.8835389127268565	0.8836570636484703	0.8841177214661827
A_jandaei_GT15	0.9685902986769632	0.9695557125994035	0.968557583643974	0.9684117783151469	0.9694223350725778	0.9687097122569236	0.9694223350725778	0.9681451487125099	0.9685407279165211	0.8831648967160619	1.0	0.9687607165229161	0.9682101648012255	0.9689618554353485	0.9695282311335652	0.968752066202406	0.9657114825089654	0.9686822488981564	0.883052904861087	0.9694836317094695	0.9680007366939054	0.9695338480255581	0.968534973731215	0.9692301516708366	0.9657159516445268	0.9683171931213186	0.968482230090873	0.9689230665717493	0.9667994493053831	0.9695759385709013	0.9700287646416175	0.9685693619299001	0.9688693780723422	0.9684041637740636	0.9685353307774323	0.9687038567190954	0.9683777503502732	0.9683171931213186	0.9689230665717493	0.9680007366939054	0.9689669257747023	0.9689618554353485	0.9685390305425778	0.9685898164706245	0.9685693619299001	0.9690038603394127
A_jandaei_SE22	0.9679597437725788	0.9678766780428852	0.9677580872241085	0.9695022238274444	0.9684792046768824	0.9677054221986059	0.9684792046768824	0.9671210063381193	0.9693168758442179	0.8834995980548402	0.9687607165229161	1.0	0.969440564511963	0.9698296354203964	0.9678559042282787	0.9701955706039579	0.965021482684609	0.9676563830320029	0.8833596286208577	0.9677488644348066	0.9692973008083544	0.9678466447607953	0.9693475347329706	0.969919115015059	0.9650350999294761	0.9698837607918536	0.9675491284657872	0.9702133707810526	0.9680337539670872	0.9679094427311224	0.9682413191805914	0.969822331604407	0.9700225273760495	0.9700518996265042	0.9677726335872405	0.9685788062251837	0.9698362886456826	0.9698837607918536	0.9702133707810526	0.9692973008083544	0.9701563761288926	0.9698296354203964	0.9690367975868232	0.9675901989547262	0.969822331604407	0.9701429536876752
A_jandaei_IMET_J	0.9673335601678575	0.9678465732869128	0.9676074495932822	0.96923712035412	0.9679932738881143	0.9667655767394172	0.9679932738881143	0.9668352962764215	0.9692650850776655	0.8835236128593782	0.9682101648012255	0.969440564511963	1.0	0.9698219897623266	0.9678143041839671	0.969703846728561	0.9645144173445118	0.9667823614821327	0.8834265427669006	0.9677510510094649	0.9686707196966892	0.9678362844481265	0.9692766307625981	0.9700223841538721	0.964503000817145	0.9700277832210299	0.9670719076070432	0.9701291154063504	0.9680951769706609	0.9678944026838273	0.9679851631601868	0.9697041371437973	0.9698243352025265	0.9694389301776207	0.9675705704317977	0.9683036607669133	0.9694638439649028	0.9700277832210299	0.9701291154063504	0.9686707196966892	0.970018626261696	0.9698219897623266	0.9685697753947254	0.9666568421569711	0.9697041371437973	0.9699930559798584
A_jandaei_82	0.9675574645867222	0.9677049797998927	0.9680501577539905	0.969151628154758	0.9682150277253234	0.9682519763781836	0.9682150277253234	0.9673872154581571	0.9702842822513865	0.883714471037421	0.9689618554353485	0.9698296354203964	0.9698219897623266	1.0	0.9676675695077772	0.9708873800970128	0.9650813971215169	0.9682023877890282	0.8835018609621078	0.9675819060364921	0.969442267967804	0.9676676170544319	0.9702764429407856	0.9707047463417539	0.9650943920843913	0.9697643208185917	0.9675269025681367	0.9705889160307405	0.9678255756312029	0.9677478087484721	0.9680666465531824	0.969798242984175	0.970640444002575	0.9703320761490787	0.9680647681258794	0.9683790360946395	0.9702972225281106	0.9697643208185917	0.9705889160307405	0.969442267967804	0.9710237620843299	1.0	0.9688116012299595	0.968109782520069	0.969798242984175	0.9710167676368413
A_jandaei_FDAARGOS_986	0.9683761722382737	0.9999671375902152	0.9675519132174304	0.9680788877954051	0.9687691898370743	0.967838710442192	0.9687691898370743	0.9678488383453504	0.9676073483270993	0.8826562682835581	0.9695282311335652	0.9678559042282787	0.9678143041839671	0.9676675695077772	1.0	0.9676803585520475	0.9651839897575227	0.967627974358466	0.8825255879891549	0.9999013420339845	0.9671388823264943	0.999994279972887	0.9676053581824189	0.9680391643402113	0.9652132790647637	0.9681316233747861	0.9672741593191415	0.9678954435644364	0.9665487509907917	0.9999671377004126	0.9696893436523586	0.96744047880521	0.9679575288294594	0.9678457395016957	0.967518986611706	0.9675509804666163	0.96730561425863	0.9681316233747861	0.9678954435644364	0.9671388823264943	0.9679135647947577	0.9676417760274807	0.9684094953242721	0.9679246780869809	0.96744047880521	0.9679593360547426
A_jandaei_Aer_Pi19.1HPAS	0.9677303595836704	0.9677749850778183	0.9683849681439043	0.9700122384247917	0.9684720607021017	0.9678177946351582	0.9684720607021017	0.9675964329518956	0.9701015650554387	0.8836219625932691	0.968752066202406	0.9701955706039579	0.969703846728561	0.9708873800970128	0.9676803585520475	1.0	0.9651321523336065	0.9677981072677752	0.8835070600192166	0.9676281907187712	0.969497413865521	0.9677079059666328	0.9700642805833368	0.9708815482595039	0.9651540082919894	0.9700410316969436	0.9679798865446968	0.9703185512807228	0.9677731079967969	0.9677960657262562	0.9682489784653217	0.969369080232762	0.9705714019608931	0.9704425914666512	0.9683830753857652	0.9688875610780071	0.970405326256462	0.9700410316969436	0.9703185512807228	0.969497413865521	0.9710994256649115	0.9708688027200962	0.9690110161796613	0.9677047538757695	0.969369080232762	0.9711170295511392
A_jandaei_On4M	0.9652957687046891	0.9653220452355875	0.9653003302844959	0.9650356219488615	0.965472538986458	0.9651509669178745	0.965472538986458	0.964709847320673	0.9649105667753283	0.8834838008223721	0.9657114825089654	0.965021482684609	0.9645144173445118	0.9650813971215169	0.9651839897575227	0.9651321523336065	1.0	0.9651052594030408	0.8833467623280497	0.9651366725957701	0.9644525679589662	0.9652459664430767	0.96495817740871	0.9653652067712574	0.9999522582818193	0.9652187394189853	0.964659842358073	0.9655907599141232	0.9640652144389409	0.9653132172715816	0.965683686476322	0.9649580055859979	0.9654151853023845	0.9649164227501936	0.9653048738124747	0.9650695826788676	0.9646238494865615	0.9652187394189853	0.9655907599141232	0.9644525679589662	0.9654079414920467	0.965111360664381	0.9650999913105006	0.9650174926133509	0.9649580055859979	0.9654636786474412
A_jandaei_WI	0.9672021277346258	0.9676909297523719	0.9675024410104381	0.9671819828686485	0.9676616873095306	0.9998667623201292	0.9676616873095306	0.9699899884071279	0.9674288654351636	0.883490678584067	0.9686822488981564	0.9676563830320029	0.9667823614821327	0.9682023877890282	0.967627974358466	0.9677981072677752	0.9651052594030408	1.0	0.8833315218776878	0.9676070249790405	0.9667098123913518	0.9676665701662926	0.9674005602527047	0.9681694386510484	0.9650920601330609	0.9672875428089455	0.9670227428440419	0.9679172905810881	0.9660512628451361	0.9677253848448304	0.9681221116058057	0.9669349891845938	0.9680194294138821	0.9672718553548938	0.9675113746641243	0.9669949476188766	0.9677763586967805	0.9672875428089455	0.9679172905810881	0.9667098123913518	0.9680538332359073	0.9682039696440126	0.9677667703140649	0.999849684272459	0.9669349891845938	0.968057631398976
A_jandaei_L14h	0.8823717735311134	0.8825903043824996	0.8831765802477937	0.883070739863817	0.8827477891410821	0.8834358750553074	0.8827477891410821	0.8835823932473197	0.8840641072570211	1.0	0.883052904861087	0.8833596286208577	0.8834265427669006	0.8835018609621078	0.8825255879891549	0.8835070600192166	0.8833467623280497	0.8833315218776878	1.0	0.8825875107966795	0.8834243053162312	0.8826556090454066	0.8842109909244549	0.8833254312481496	0.8834714989987923	0.8835546166567687	0.8833185489927452	0.8830381311140076	0.883409238336063	0.8827321212145276	0.8832896988839994	0.8836570636484703	0.8834604825887362	0.8837222023295561	0.8831994029897072	0.8831779399798623	0.883135108537765	0.8835546166567687	0.8830381311140076	0.8834243053162312	0.8841011921631882	0.883714471037421	0.8831008164797365	0.8835389127268565	0.8836570636484703	0.8841177214661827
A_jandaei_DSM_7311	0.9682871265184081	0.9998783867827894	0.9674677780335175	0.9680082519822228	0.9687171633562042	0.9677768548590221	0.9687171633562042	0.9677761002596231	0.9675257937278742	0.8825875107966795	0.9694836317094695	0.9677488644348066	0.9677510510094649	0.9675819060364921	0.9999013420339845	0.9676281907187712	0.9651366725957701	0.9676070249790405	0.8825875107966795	1.0	0.9669983934421446	0.9999065014697969	0.9675489301038559	0.9679611552338381	0.9652139727090155	0.9680366279515435	0.9672183559506976	0.9678361763133596	0.9664682074365473	0.9998783888217866	0.9696009636107177	0.9673615813434262	0.9679094857895691	0.967709090089662	0.967461797938618	0.9675013820382797	0.9672251047236707	0.9680366279515435	0.9678361763133596	0.9669983851397638	0.9678010751210934	0.9675746402742957	0.9682581479775213	0.9677986869792786	0.9673615813434262	0.9678719189946248
A_jandaei_ena-yuan-GCF_006243385.1	0.967221806580062	0.9671771485615754	0.9671230786057857	0.968661806457093	0.9676604055373658	0.966886818444729	0.9676604055373658	0.9667636771798344	0.9687570196890851	0.8834243053162312	0.9680007366939054	0.9692973008083544	0.9686707196966892	0.969442267967804	0.9671388823264943	0.969497413865521	0.9644525679589662	0.9667098123913518	0.8834243053162312	0.9669983934421446	1.0	0.9670818057796862	0.9687487873532511	0.9697389449638638	0.9644594207884989	0.9693436094676181	0.9667872431982513	0.9692675847774332	0.9674041019417977	0.9671957650615561	0.9676401508562833	0.9689325651263772	0.9695111698264356	0.9693307600015636	0.9671195293436547	0.967975838515649	0.9693348168785686	0.9693436094676181	0.9692675847774332	1.0	0.9692115418970444	0.9694346063537598	0.9685707781688104	0.9668366001184694	0.9689325651263772	0.9691967398504095
A_jandaei_FDAARGOS_1523	0.9683796419210662	0.9999691429108074	0.9675571615788991	0.9680791728967636	0.968770436583711	0.9678392409595418	0.968770436583711	0.9678542197045988	0.9676078878569656	0.8826556090454066	0.9695338480255581	0.9678466447607953	0.9678362844481265	0.9676676170544319	0.999994279972887	0.9677079059666328	0.9652459664430767	0.9676665701662926	0.8826556090454066	0.9999065014697969	0.9670818057796862	1.0	0.9676059215415656	0.9680392195057962	0.9652138075980636	0.9681308101804773	0.9672747171057061	0.9678973621772302	0.9665495750479601	0.9999691430212023	0.969670814760317	0.9674401198513071	0.9679628304721368	0.9678497457759805	0.9675242418041375	0.9675407422901888	0.9673079674984457	0.9681308101804773	0.9678973621772302	0.9671391917928364	0.9679054319204794	0.9676418396162455	0.9684095802029591	0.9679097727853071	0.9674401198513071	0.967959644625915
A_jandaei_CN17A0115	0.9674611234480593	0.9676575901612837	0.9678419138449791	0.9689175014205025	0.9680991291366987	0.9675251332323774	0.9680991291366987	0.9671454222135688	1.0	0.8842109909244549	0.968534973731215	0.9693475347329706	0.9692766307625981	0.9702764429407856	0.9676053581824189	0.9700642805833368	0.96495817740871	0.9674005602527047	0.8842109909244549	0.9675489301038559	0.9687487873532511	0.9676059215415656	1.0	0.9701069400281195	0.9649062881191366	0.9694100901631777	0.9678934273578421	0.9697293706025139	0.9681155130563299	0.9676508642556825	0.9675299854618978	0.9694002450987015	0.9702532759896642	0.9695946505445218	0.9678474319018604	0.9685358086111422	0.9698440979413728	0.9694100901631777	0.9697293706025139	0.9687570196890851	0.9696125497141835	0.9702842822513865	0.9685494921052067	0.9674618406489827	0.9694002450987015	0.9696490470818809
A_jandaei_SRR9109404_bin.8_metaWRAP_v1.3_MAG	0.9679349375229144	0.9680968866169282	0.9682215399826525	0.970378031387237	0.9683569819296091	0.9681785076203492	0.9683569819296091	0.9674432496272208	0.9701069400281195	0.8833254312481496	0.9692301516708366	0.969919115015059	0.9700223841538721	0.9707047463417539	0.9680391643402113	0.9708815482595039	0.9653652067712574	0.9681694386510484	0.8833254312481496	0.9679611552338381	0.9697389449638638	0.9680392195057962	0.9701069400281195	1.0	0.9653851090801238	0.9701784683145614	0.9675830143437444	0.9704863047845638	0.9682992461162869	0.9680932684916146	0.9683981827455965	0.9696742437828568	0.9706437562394625	0.9701966701439928	0.9681968602043359	0.9689112533536973	0.9702982805939802	0.9701784683145614	0.9704863047845638	0.9697246970223835	0.9710029186582632	0.9706697895444889	0.9693650727272772	0.9680798865250457	0.9696742437828568	0.9710549044871423
A_jandaei_On5M	0.9652758552602768	0.9652887402853159	0.965299138702614	0.9650055489030706	0.9654643632765567	0.9651515817972356	0.9654643632765567	0.9646731647324847	0.9649062881191366	0.8834714989987923	0.9657159516445268	0.9650350999294761	0.964503000817145	0.9650943920843913	0.9652132790647637	0.9651540082919894	0.9999522582818193	0.9650920601330609	0.8834714989987923	0.9652139727090155	0.9644594207884989	0.9652138075980636	0.9649062881191366	0.9653851090801238	1.0	0.9651829603004141	0.9645680951089188	0.9655972670853664	0.9640834811880579	0.9652797421717342	0.9656780947559918	0.9649861946277771	0.9654138973289526	0.9649144769207728	0.96529432939978	0.965123231648291	0.9646315123193315	0.9651829603004141	0.9655972670853664	0.9644695151728241	0.9654120055929141	0.9651090631889832	0.9650847774590151	0.9650746554104324	0.9649861946277771	0.9654571302593162
A_jandaei_CN17A0084	0.9680533567389416	0.9682166862761087	0.9679839705753155	0.969437353476847	0.9687866030841786	0.9674585524170848	0.9687866030841786	0.9668244353733534	0.9694100901631777	0.8835546166567687	0.9683171931213186	0.9698837607918536	0.9700277832210299	0.9697643208185917	0.9681316233747861	0.9700410316969436	0.9652187394189853	0.9672875428089455	0.8835546166567687	0.9680366279515435	0.9693436094676181	0.9681308101804773	0.9694100901631777	0.9701784683145614	0.9651829603004141	1.0	0.9676981823944274	0.9705773019411815	0.9679254732093988	0.9682140665108742	0.9683977615965009	0.969970296382084	0.9700079850970402	0.9702966385939006	0.9680126778765492	0.9685355528158606	0.9692224283601173	1.0	0.9705773019411815	0.9693835854916275	0.9702669499806963	0.9697669328933178	0.9696578516249287	0.9673033998876696	0.969970296382084	0.9703025856054818
A_jandaei_Aer337	0.9675054735057013	0.967366945547861	0.9678838576083166	0.9672520849441668	0.9680292930867022	0.9670762942237471	0.9680292930867022	0.9665555452891722	0.9678934273578421	0.8833185489927452	0.968482230090873	0.9675491284657872	0.9670719076070432	0.9675269025681367	0.9672741593191415	0.9679798865446968	0.964659842358073	0.9670227428440419	0.8833185489927452	0.9672183559506976	0.9667872431982513	0.9672747171057061	0.9678934273578421	0.9675830143437444	0.9645680951089188	0.9676981823944274	1.0	0.9678434673105414	0.9662179049608631	0.9673844821302107	0.9681621691094265	0.967756768607084	0.96797059741575	0.9673554693768189	0.9678915573804485	0.9671801689026125	0.9671451068529322	0.967701126262287	0.9678434673105414	0.9668865033582066	0.9680171310877353	0.9675203046446119	0.9672613990371	0.9669290461200825	0.967756768607084	0.9681084800678905
A_jandaei_Riv2	0.9683890772582019	0.9679711630201252	0.9679040954733491	0.9699824147760413	0.9688018278579504	0.9680619309717339	0.9688018278579504	0.9676203979249154	0.9697293706025139	0.8830381311140076	0.9689230665717493	0.9702133707810526	0.9701291154063504	0.9705889160307405	0.9678954435644364	0.9703185512807228	0.9655907599141232	0.9679172905810881	0.8830381311140076	0.9678361763133596	0.9692675847774332	0.9678973621772302	0.9697293706025139	0.9704863047845638	0.9655972670853664	0.9705773019411815	0.9678434673105414	1.0	0.9681671675568367	0.9679715814581941	0.9685079203839917	0.96984025035518	0.9705909885359962	0.9702724861392056	0.9679266501986475	0.968963342288233	0.9699683499996851	0.970560881531057	1.0	0.9693128804416588	0.9708944324468564	0.9705756494767469	0.969751471629491	0.9679319065350922	0.96984025035518	0.9709273890981807
A_jandaei_CN17A0104	0.9665341208809324	0.9665305419972235	0.9663866273373019	0.9678808496452426	0.9667498124568852	0.9660436462147185	0.9667498124568852	0.9658977016755969	0.9681155130563299	0.883409238336063	0.9667994493053831	0.9680337539670872	0.9680951769706609	0.9678255756312029	0.9665487509907917	0.9677731079967969	0.9640652144389409	0.9660512628451361	0.883409238336063	0.9664682074365473	0.9674041019417977	0.9665495750479601	0.9681155130563299	0.9682992461162869	0.9640834811880579	0.9679254732093988	0.9662179049608631	0.9681671675568367	1.0	0.9666327893591226	0.9668366270900598	0.9681304963736252	0.9682045916426859	0.9679895429952037	0.9663870616421774	0.9671028347175654	0.9675927294518128	0.9679566176974617	0.9681932380499676	0.9674454504788739	0.9682139525366393	0.967928998514561	0.967449074028777	0.9660001648214145	0.9681304963736252	0.968253532077226
A_jandaei_ena-yuan-GCF_000819955.1	0.9681988615508784	1.0	0.9675636953396358	0.9681720106040508	0.968912887652925	0.9679102540798681	0.968912887652925	0.967603142158352	0.9676508642556825	0.8827321212145276	0.9695759385709013	0.9679094427311224	0.9678944026838273	0.9677478087484721	0.9999671377004126	0.9677960657262562	0.9653132172715816	0.9677253848448304	0.8827321212145276	0.9998783888217866	0.9671957650615561	0.9999691430212023	0.9676508642556825	0.9680932684916146	0.9652797421717342	0.9682140665108742	0.9673844821302107	0.9679715814581941	0.9666327893591226	1.0	0.9697439920039426	0.9674520523904642	0.9678251955913849	0.9678268642575207	0.9675578428695796	0.9675368420114427	0.9671158491944614	0.9682166862761087	0.9679711630201252	0.9671771485615754	0.9679528296867334	0.9677049797998927	0.9684309874632421	0.9677023978371896	0.9674520523904642	0.9680164063934651
A_jandaei_SET	0.9687965574177347	0.9697439920039426	0.9679675326297021	0.9683804432349337	0.9693668138077973	0.9681424018304984	0.9693668138077973	0.9677959058863671	0.9675299854618978	0.8832896988839994	0.9700287646416175	0.9682413191805914	0.9679851631601868	0.9680666465531824	0.9696893436523586	0.9682489784653217	0.965683686476322	0.9681221116058057	0.8832896988839994	0.9696009636107177	0.9676401508562833	0.969670814760317	0.9675299854618978	0.9683981827455965	0.9656780947559918	0.9683977615965009	0.9681621691094265	0.9685079203839917	0.9668366270900598	0.9697439920039426	1.0	0.9679113436243739	0.9682312504199894	0.9681143195462792	0.9679661336307042	0.9681872901877483	0.9677647934251947	0.968404279921794	0.9684744565699226	0.9676006677383517	0.968337375201728	0.9680927831198312	0.9685263258401146	0.9679869585422286	0.9679113436243739	0.9684235691161619
A_jandaei_CN17A0119	0.9679056585847162	0.9674520523904642	0.9680757094038955	0.969401858597006	0.9681126883350524	0.9670086228130188	0.9681126883350524	0.9671102681383557	0.9694002450987015	0.8836570636484703	0.9685693619299001	0.969822331604407	0.9697041371437973	0.969798242984175	0.96744047880521	0.969369080232762	0.9649580055859979	0.9669349891845938	0.8836570636484703	0.9673615813434262	0.9689325651263772	0.9674401198513071	0.9694002450987015	0.9696742437828568	0.9649861946277771	0.969970296382084	0.967756768607084	0.96984025035518	0.9681304963736252	0.9674520523904642	0.9679113436243739	1.0	0.9700839393553676	0.9696861373349736	0.9680694678294335	0.9684986413623713	0.9690267648058846	0.9699491833991087	0.9698464704840379	0.9689358796431514	0.9695212143674831	0.9697225427386533	0.9692734549657265	0.966961818847575	1.0	0.9695794080306785
A_jandaei_JUNP479	0.9682150994087446	0.9678251955913849	0.9682674881357772	0.9695711079499789	0.9683777891654892	0.968153002058905	0.9683777891654892	0.967785601019205	0.9702532759896642	0.8834604825887362	0.9688693780723422	0.9700225273760495	0.9698243352025265	0.970640444002575	0.9679575288294594	0.9705714019608931	0.9654151853023845	0.9680194294138821	0.8834604825887362	0.9679094857895691	0.9695111698264356	0.9679628304721368	0.9702532759896642	0.9706437562394625	0.9654138973289526	0.9700079850970402	0.96797059741575	0.9705909885359962	0.9682045916426859	0.9678251955913849	0.9682312504199894	0.9700839393553676	1.0	0.969955816030294	0.9682692944561786	0.9687391352644251	0.9701504275342228	0.9700042774734262	0.9706170635536278	0.9695012356632823	0.9708227403480325	0.9706141231959464	0.9690149246216071	0.9682219033022553	0.9701151361678753	0.9708206079860221
A_jandaei_AGM3	0.967628632800364	0.9678268642575207	0.9676329150282825	0.9699459629324465	0.9681657930869915	0.9674515570420265	0.9681657930869915	0.9670279690776012	0.9695946505445218	0.8837222023295561	0.9684041637740636	0.9700518996265042	0.9694389301776207	0.9703320761490787	0.9678457395016957	0.9704425914666512	0.9649164227501936	0.9672718553548938	0.8837222023295561	0.967709090089662	0.9693307600015636	0.9678497457759805	0.9695946505445218	0.9701966701439928	0.9649144769207728	0.9702966385939006	0.9673554693768189	0.9702724861392056	0.9679895429952037	0.9678268642575207	0.9681143195462792	0.9696861373349736	0.969955816030294	1.0	0.9676767457219876	0.9683628472222222	0.9698772443309858	0.9702672875046383	0.9702953422122665	0.969323474805381	0.9702866014539925	0.9703154409597025	0.9690736504970779	0.9673120292586409	0.9696946304234142	0.9702971303170672
A_jandaei_CN17A0176	0.9685820321197032	0.9675578428695796	1.0	0.9676840005861592	0.9681391517396188	0.9677333894470526	0.9681391517396188	0.9674562441256089	0.9678474319018604	0.8831994029897072	0.9685353307774323	0.9677726335872405	0.9675705704317977	0.9680647681258794	0.967518986611706	0.9683830753857652	0.9653048738124747	0.9675113746641243	0.8831994029897072	0.967461797938618	0.9671195293436547	0.9675242418041375	0.9678474319018604	0.9681968602043359	0.96529432939978	0.9680126778765492	0.9678915573804485	0.9679266501986475	0.9663870616421774	0.9675578428695796	0.9679661336307042	0.9680694678294335	0.9682692944561786	0.9676767457219876	1.0	0.9672328800573844	0.9676897101164857	0.9679839705753155	0.9679040954733491	0.9671230786057857	0.9684464221044505	0.9680501577539905	0.9679807512030498	0.9674741869948934	0.9680757094038955	0.9684376669584851
A_jandaei_BC17	0.9678466039336872	0.9675368420114427	0.9672328800573844	0.9682446259928617	0.9680133646792943	0.9670894884797707	0.9680133646792943	0.9669750007073763	0.9685358086111422	0.8831779399798623	0.9687038567190954	0.9685788062251837	0.9683036607669133	0.9683790360946395	0.9675509804666163	0.9688875610780071	0.9650695826788676	0.9669949476188766	0.8831779399798623	0.9675013820382797	0.967975838515649	0.9675407422901888	0.9685358086111422	0.9689112533536973	0.965123231648291	0.9685355528158606	0.9671801689026125	0.968963342288233	0.9671028347175654	0.9675368420114427	0.9681872901877483	0.9684986413623713	0.9687391352644251	0.9683628472222222	0.9672328800573844	1.0	0.9685608421837587	0.968555061698127	0.9690614783902289	0.9679585887639579	0.9688814520725682	0.9684012111064793	0.969623274262214	0.9671564923637888	0.9685268973005061	0.9689069082117641
A_jandaei_4608	0.9676930271493291	0.9671158491944614	0.9676897101164857	0.9687646549078326	0.9682192841395882	0.9677802184607883	0.9682192841395882	0.9675568914780884	0.9698440979413728	0.883135108537765	0.9683777503502732	0.9698362886456826	0.9694638439649028	0.9702972225281106	0.96730561425863	0.970405326256462	0.9646238494865615	0.9677763586967805	0.883135108537765	0.9672251047236707	0.9693348168785686	0.9673079674984457	0.9698440979413728	0.9702982805939802	0.9646315123193315	0.9692224283601173	0.9671451068529322	0.9699683499996851	0.9675927294518128	0.9671158491944614	0.9677647934251947	0.9690267648058846	0.9701504275342228	0.9698772443309858	0.9676897101164857	0.9685608421837587	1.0	0.969251801221068	0.9699916515015191	0.9693542817025304	0.9705023057178134	0.9702879394868382	0.9680298054335187	0.9679806042783463	0.9690517437628202	0.9705160257052782
A_jandaei_ena-yuan-GCF_016729525.1	0.9680533567389416	0.9682166862761087	0.9679839705753155	0.969437353476847	0.9687866030841786	0.9674585524170848	0.9687866030841786	0.9668244353733534	0.9694100901631777	0.8835546166567687	0.9683171931213186	0.9698837607918536	0.9700277832210299	0.9697643208185917	0.9681316233747861	0.9700410316969436	0.9652187394189853	0.9672875428089455	0.8835546166567687	0.9680366279515435	0.9693436094676181	0.9681308101804773	0.9694100901631777	0.9701784683145614	0.9651829603004141	1.0	0.967701126262287	0.970560881531057	0.9679566176974617	0.9682166862761087	0.968404279921794	0.9699491833991087	0.9700042774734262	0.9702672875046383	0.9679839705753155	0.968555061698127	0.969251801221068	1.0	0.9705773019411815	0.9693835854916275	0.9702669499806963	0.9697669328933178	0.9696578516249287	0.9673033998876696	0.969970296382084	0.9703025856054818
A_jandaei_ena-yuan-GCF_000708125.1	0.9683890772582019	0.9679711630201252	0.9679040954733491	0.9699824147760413	0.9688018278579504	0.9680619309717339	0.9688018278579504	0.9676203979249154	0.9697293706025139	0.8830381311140076	0.9689230665717493	0.9702133707810526	0.9701291154063504	0.9705889160307405	0.9678954435644364	0.9703185512807228	0.9655907599141232	0.9679172905810881	0.8830381311140076	0.9678361763133596	0.9692675847774332	0.9678973621772302	0.9697293706025139	0.9704863047845638	0.9655972670853664	0.9705773019411815	0.9678434673105414	1.0	0.9681932380499676	0.9679711630201252	0.9684744565699226	0.9698464704840379	0.9706170635536278	0.9702953422122665	0.9679040954733491	0.9690614783902289	0.9699916515015191	0.9705773019411815	1.0	0.9693128804416588	0.9708944324468564	0.9705756494767469	0.969751471629491	0.9679319065350922	0.96984025035518	0.9709273890981807
A_jandaei_Ho603	0.967221806580062	0.9671771485615754	0.9671230786057857	0.968661806457093	0.9676604055373658	0.966886818444729	0.9676604055373658	0.9667636771798344	0.9687570196890851	0.8834243053162312	0.9680007366939054	0.9692973008083544	0.9686707196966892	0.969442267967804	0.9671388823264943	0.969497413865521	0.9644525679589662	0.9667098123913518	0.8834243053162312	0.9669983851397638	1.0	0.9671391917928364	0.9687570196890851	0.9697246970223835	0.9644695151728241	0.9693835854916275	0.9668865033582066	0.9693128804416588	0.9674454504788739	0.9671771485615754	0.9676006677383517	0.9689358796431514	0.9695012356632823	0.969323474805381	0.9671230786057857	0.9679585887639579	0.9693542817025304	0.9693835854916275	0.9693128804416588	1.0	0.9692115418970444	0.9694346063537598	0.9685707781688104	0.9668366001184694	0.9689325651263772	0.9691967398504095
A_jandaei_SEL	0.9680082556738222	0.9679528296867334	0.9684464221044505	0.9698603427673989	0.9685391751840748	0.9681360530500576	0.9685391751840748	0.967969863097608	0.9696125497141835	0.8841011921631882	0.9689669257747023	0.9701563761288926	0.970018626261696	0.9710237620843299	0.9679135647947577	0.9710994256649115	0.9654079414920467	0.9680538332359073	0.8841011921631882	0.9678010751210934	0.9692115418970444	0.9679054319204794	0.9696125497141835	0.9710029186582632	0.9654120055929141	0.9702669499806963	0.9680171310877353	0.9708944324468564	0.9682139525366393	0.9679528296867334	0.968337375201728	0.9695212143674831	0.9708227403480325	0.9702866014539925	0.9684464221044505	0.9688814520725682	0.9705023057178134	0.9702669499806963	0.9708944324468564	0.9692115418970444	1.0	0.9710290306474239	0.9693332118823277	0.9680822322301417	0.9695426945746467	0.9999215984370721
A_jandaei_ena-yuan-GCF_009749285.1	0.9675574645867222	0.9677049797998927	0.9680501577539905	0.969151628154758	0.9682150277253234	0.9682519763781836	0.9682150277253234	0.9673872154581571	0.9702842822513865	0.883714471037421	0.9689618554353485	0.9698296354203964	0.9698219897623266	1.0	0.9676417760274807	0.9708688027200962	0.965111360664381	0.9682039696440126	0.883714471037421	0.9675746402742957	0.9694346063537598	0.9676418396162455	0.9702842822513865	0.9706697895444889	0.9651090631889832	0.9697669328933178	0.9675203046446119	0.9705756494767469	0.967928998514561	0.9677049797998927	0.9680927831198312	0.9697225427386533	0.9706141231959464	0.9703154409597025	0.9680501577539905	0.9684012111064793	0.9702879394868382	0.9697669328933178	0.9705756494767469	0.9694346063537598	0.9710290306474239	1.0	0.9688116012299595	0.968109782520069	0.969798242984175	0.9710167676368413
A_jandaei_Aj_Pi13.2HPAS	0.9680406472513454	0.9684309874632421	0.9679807512030498	0.9685051492860862	0.9690398180030286	0.9678161021053112	0.9690398180030286	0.9671591664666701	0.9685494921052067	0.8831008164797365	0.9685390305425778	0.9690367975868232	0.9685697753947254	0.9688116012299595	0.9684094953242721	0.9690110161796613	0.9650999913105006	0.9677667703140649	0.8831008164797365	0.9682581479775213	0.9685707781688104	0.9684095802029591	0.9685494921052067	0.9693650727272772	0.9650847774590151	0.9696578516249287	0.9672613990371	0.969751471629491	0.967449074028777	0.9684309874632421	0.9685263258401146	0.9692734549657265	0.9690149246216071	0.9690736504970779	0.9679807512030498	0.969623274262214	0.9680298054335187	0.9696578516249287	0.969751471629491	0.9685707781688104	0.9693332118823277	0.9688116012299595	1.0	0.9676895877262401	0.9693611614690234	0.9693050384797564
A_jandaei_WA_ont	0.967475773868513	0.9677023978371896	0.9674741869948934	0.9671941829994437	0.9677010694055255	0.9997708720252235	0.9677010694055255	0.9701949739098917	0.9674618406489827	0.8835389127268565	0.9685898164706245	0.9675901989547262	0.9666568421569711	0.968109782520069	0.9679246780869809	0.9677047538757695	0.9650174926133509	0.999849684272459	0.8835389127268565	0.9677986869792786	0.9668366001184694	0.9679097727853071	0.9674618406489827	0.9680798865250457	0.9650746554104324	0.9673033998876696	0.9669290461200825	0.9679319065350922	0.9660001648214145	0.9677023978371896	0.9679869585422286	0.966961818847575	0.9682219033022553	0.9673120292586409	0.9674741869948934	0.9671564923637888	0.9679806042783463	0.9673033998876696	0.9679319065350922	0.9668366001184694	0.9680822322301417	0.968109782520069	0.9676895877262401	1.0	0.9669373984205357	0.9680600825301517
A_jandaei_ena-yuan-GCF_016729225.1	0.9679056585847162	0.9674520523904642	0.9680757094038955	0.969401858597006	0.9681126883350524	0.9670086228130188	0.9681126883350524	0.9671102681383557	0.9694002450987015	0.8836570636484703	0.9685693619299001	0.969822331604407	0.9697041371437973	0.969798242984175	0.96744047880521	0.969369080232762	0.9649580055859979	0.9669349891845938	0.8836570636484703	0.9673615813434262	0.9689325651263772	0.9674401198513071	0.9694002450987015	0.9696742437828568	0.9649861946277771	0.969970296382084	0.967756768607084	0.96984025035518	0.9681304963736252	0.9674520523904642	0.9679113436243739	1.0	0.9701151361678753	0.9696946304234142	0.9680757094038955	0.9685268973005061	0.9690517437628202	0.969970296382084	0.96984025035518	0.9689325651263772	0.9695426945746467	0.969798242984175	0.9693611614690234	0.9669373984205357	1.0	0.9695794080306785
A_jandaei_SER	0.9680446961147832	0.9680164063934651	0.9684376669584851	0.9699061482847371	0.968517063524009	0.9681300658893539	0.968517063524009	0.9679703977780192	0.9696490470818809	0.8841177214661827	0.9690038603394127	0.9701429536876752	0.9699930559798584	0.9710167676368413	0.9679593360547426	0.9711170295511392	0.9654636786474412	0.968057631398976	0.8841177214661827	0.9678719189946248	0.9691967398504095	0.967959644625915	0.9696490470818809	0.9710549044871423	0.9654571302593162	0.9703025856054818	0.9681084800678905	0.9709273890981807	0.968253532077226	0.9680164063934651	0.9684235691161619	0.9695794080306785	0.9708206079860221	0.9702971303170672	0.9684376669584851	0.9689069082117641	0.9705160257052782	0.9703025856054818	0.9709273890981807	0.9691967398504095	0.9999215984370721	0.9710167676368413	0.9693050384797564	0.9680600825301517	0.9695794080306785	1.0
