# Supplementary material for: In Silico Characterization of Resistance and Virulence Genes in Aeromonas jandaei Strains Isolated from Oreochromis niloticus in Brazil
Source: Microorganisms. 2025 May 8;13(5):1094. doi: 10.3390/microorganisms13051094 (PMC12114387; doi:10.3390/microorganisms13051094)
Supplement: Supplementary file 1 [file microorganisms-13-01094-s001.zip › Table S2.xlsx]

## Sheet: Página1
VIRULENCE						GENES
MECHANISMS
Adherence		fimA, fimC, fimD, fimf, fimb, itpB, mshB, mshC, mshD, mshE, mshG, mshI, mshI1, mshJ, mshK, mshL, mshM, mshN,
		mshO, mshP, mshQ, tapB, tapC, tapD/pilD, tapf, tapM, tapN, tap, tapP, tapQ, tap'T, tapi, tapV, tapW, tapY1, tppA, tppB,
		tppE, tufA
Antimicrobial activity/
		acrB
Competitive advantage
Biofilm
		luxS
Efector delivery		ascs, ascT, ascu, ascV, ascX, ascY, atsD, atsG, atsH, atsl, ats), atsK, atsL, atsP, atsQ, atsS, clpB, dotu, exeA, exeC, exeD, exeE,
		exeF, exeG, exeH, exeI, exeJ, exeК, exeL, exeM, exeN, exsA, exsC, exsD, gspH, hcp, hcp1, pscF, sycX, vasH, vasK/icmF, vgrG1, vgrG2,
Competitive advantage		vgrG3, vipA, vipB
Exotoxin
		hlyA, rtxB, rtxC, rtxD, rtxE
Immune
		YE_RS15425, gmd, gmhA/lpcA, kdsA, rfbF, ugd, wbpE, wbtL, wcaJ
modulation
Motility		AHML_RS07540, LPG_RS02380, cheA-2, cheB-2, cheR-3, cheV, cheW, cheY, cheZ, flaA, flag, flaH, flaj, flgA, flgB, flgC, flgD, flgE,
		flgF, flgG, flgH, flgl, flgJ, flgK, flgL, flgM, flgN, flha, flhB, flhF, flhG, fliA, fliE, fliF, fliG, fliH, fliI, fliJ, fliL, fliM, fliN, fliO, fliP, fliQ, fliR,
		flmD, flmH, flrA, flrB, flrC, lafB, lafC, lafF, lafK, lafS, lafT, lafU, lafX, lfgA, lfgB, lfgF, lfgG, lfgH, lfgK, lfgL, lfgM, lfgN, IfhA,
		IfhB, lfiE, lfiH, IfiI, lfiJ, lfiM, lfiN, IfiQ, lfiR, maf-5, motA, motX, motY, nueA, пиеB, ротА2, pomB, pomB2, pseB
Regulation
		csrA, fur, rpoS
